# Supplementary material for: Status quo and influencing factors of readiness for hospital discharge in patients with brain tumours after surgery
Source: Front Oncol. 2024 Sep 12;14:1324810. doi: 10.3389/fonc.2024.1324810 (PMC11424610; doi:10.3389/fonc.2024.1324810)
Supplement: Supplementary file 1 [file Table1.xlsx]

## Sheet: Sheet1
Gender code values: 1-Male, 2-Female Education level code values: 1-Primary school and below, 2-Secondary school, 3-University and above Marital status code values: 1-Unmarried, 2-Married, 3-Divorced, 4-Widowed Brain tumor type code values: 1-Glioma, 2-Meningioma, 3-Pituitary tumor, 4-Craniopharyngioma, 5-Other Intubation status at discharge code values: 1-Yes, 2-No Pathological grade code values…
	Patient ID	Gender	Age	Education Level	Marital Status	Brain Tumor Type	Intubation at Discharge	Pathological Grade	RH1	RH2	RH3	RH4	RH5	RH6	RH7	RH8	RH9	RH10	RH11	RH12	RH13	RH14	RH15	RH16	RH17	RH18	RH19	RH20	RH21	RH22	RH23	QD1	QD2	QD3	QD4	QD5	QD6	QD7	QD8	QD9	QD10	QD11	QD12	QD13	QD14	QD15	QD16	QD17	QD18
	1	1	56	3	2	1	2	4	7	6	3	9	5	2	8	1	4	5	3	6	2	8	9	7	1	4	6	5	2	3	7	8	4	6	7	9	2	5	1	3	8	7	6	5	9	4	2	1	8
	2	2	42	2	1	4	1	2	5	7	2	6	8	3	1	9	4	6	7	1	5	3	8	2	4	9	7	6	5	1	3	2	3	4	8	2	1	9	7	6	5	3	2	4	7	1	5	8	6
	3	1	35	3	2	2	2	1	6	5	9	2	7	4	1	3	8	2	1	7	6	4	5	3	8	9	1	7	6	4	2	5	8	2	4	6	5	1	7	3	9	4	1	6	2	8	7	3	9
	4	2	28	2	1	5	2	4	4	2	6	1	9	7	5	8	3	9	7	2	6	1	3	8	5	4	8	6	1	9	7	2	6	8	2	9	4	3	5	1	7	2	5	1	3	6	8	7	4
	5	1	62	1	4	3	1	3	8	9	5	4	2	1	7	3	6	3	1	9	4	6	2	7	8	5	4	1	9	6	3	2	2	4	7	5	9	8	1	6	3	9	8	4	2	1	6	7	5
	6	2	49	3	2	1	2	2	3	4	1	8	6	5	9	2	7	8	6	4	9	1	7	5	2	3	5	9	8	2	6	1	9	1	5	3	7	2	8	4	6	2	3	7	9	5	1	6	8
	7	1	72	2	2	4	1	4	2	1	4	5	3	9	6	7	8	4	9	1	6	8	5	3	7	2	7	2	9	5	1	6	5	9	8	1	4	7	3	6	2	1	8	2	6	4	9	3	7
	8	2	34	3	1	2	2	1	7	8	3	6	1	2	5	4	9	1	4	8	2	7	6	9	3	5	3	4	6	7	9	2	3	5	1	9	8	4	2	7	6	8	5	9	1	3	7	2	4
	9	1	40	2	2	5	2	3	5	2	8	3	7	6	4	1	9	8	2	5	7	3	1	6	9	4	6	8	3	2	5	1	1	2	6	4	5	9	8	3	7	7	3	6	8	2	4	9	1
	10	2	58	1	3	1	1	4	9	6	4	1	5	8	3	7	2	3	8	2	4	9	7	1	6	5	1	3	5	8	2	6	6	4	3	2	1	5	9	8	7	4	9	1	7	6	5	2	8
	11	1	43	2	2	2	2	2	6	2	5	7	1	9	4	3	8	1	7	4	9	6	2	8	5	3	4	9	6	1	8	7	3	1	6	9	4	8	5	2	7	9	4	1	3	6	2	8	7
	12	2	31	3	1	3	1	3	4	5	8	1	9	3	6	2	7	3	1	6	7	2	5	4	8	9	8	7	2	5	3	4	9	3	4	7	1	6	2	8	5	2	6	8	5	7	3	1	9
	13	1	24	3	1	1	2	1	2	8	6	4	3	7	5	9	1	9	6	2	1	8	3	7	4	5	5	2	9	3	6	1	8	6	2	3	5	4	9	7	1	4	2	3	6	9	8	5	1
	14	2	67	2	4	4	1	4	7	3	1	5	6	2	8	9	4	6	9	5	2	1	8	3	7	4	2	5	6	9	1	8	7	9	6	4	2	1	5	3	8	3	9	7	1	4	6	2	5
	15	1	51	1	2	5	2	3	5	6	3	8	2	1	7	4	9	2	4	8	6	7	1	9	3	5	9	8	4	6	2	3	4	9	5	6	7	3	1	2	8	1	5	2	9	7	3	8	4
	16	2	39	3	1	2	1	2	9	1	7	6	4	5	2	3	8	5	8	3	1	9	6	2	7	4	7	1	8	2	6	5	2	6	1	4	8	7	5	9	3	8	3	5	4	1	9	6	7
	17	1	63	2	2	1	2	4	3	7	9	2	8	4	1	6	5	7	2	4	8	3	6	1	9	5	6	3	7	5	1	9	5	3	8	1	6	9	4	7	2	6	1	9	2	8	4	3	5
	18	2	45	3	2	3	1	3	6	4	2	9	5	8	3	1	7	4	6	9	3	2	8	5	1	7	1	9	3	8	5	2	7	5	2	6	3	1	8	4	9	9	8	7	6	2	1	4	3
	19	1	37	3	1	4	2	1	8	5	6	3	7	1	9	4	2	1	9	6	4	7	3	2	8	5	4	6	1	3	9	7	1	4	9	3	2	7	6	5	8	6	4	1	8	3	9	5	7
	20	2	61	1	4	5	2	4	5	2	9	7	1	6	4	8	3	8	3	1	9	4	7	6	2	5	9	4	8	1	3	6	3	7	5	9	8	2	1	4	6	5	2	6	3	7	1	9	8
	21	1	70	2	2	2	1	4	1	9	3	6	4	5	7	2	8	6	8	2	3	7	4	9	1	5	3	1	4	6	8	5	9	1	3	5	4	6	8	2	7	4	7	3	9	1	5	6	2
	22	2	53	3	2	1	2	2	4	7	5	2	9	3	6	1	8	9	1	5	8	2	6	3	7	4	6	8	9	4	2	1	8	4	1	7	5	9	3	6	2	3	1	4	6	9	7	5	2
	23	1	47	2	3	3	1	3	7	3	1	8	6	4	5	9	2	3	6	9	1	4	8	2	7	5	8	5	2	9	7	4	2	7	8	4	1	5	9	3	6	9	5	8	1	3	2	7	4
	24	2	33	3	1	4	2	1	5	8	3	6	2	9	1	4	7	2	4	6	9	1	7	5	3	8	3	9	6	1	4	8	4	1	6	3	7	8	5	9	2	7	8	2	4	6	1	3	9
	25	1	59	1	2	5	2	3	9	5	7	1	3	8	2	6	4	7	2	4	6	9	3	1	8	5	1	6	8	3	9	2	6	5	2	9	4	1	7	3	8	3	9	6	8	5	7	1	2
	26	2	38	3	1	2	1	2	2	6	1	4	8	7	3	5	9	8	3	7	1	5	9	4	2	6	7	1	5	9	4	3	4	9	1	6	2	7	5	3	8	6	2	8	1	5	7	9	4
	27	1	65	1	4	1	2	4	6	3	7	5	1	9	4	8	2	1	8	3	6	2	7	9	4	5	4	9	2	8	6	1	7	2	4	3	9	5	8	1	6	5	3	1	7	8	2	6	9
	28	2	41	2	2	4	1	3	4	8	6	2	7	1	5	3	9	7	2	5	8	1	3	6	9	4	9	2	8	3	7	6	1	5	7	2	4	9	3	8	6	3	8	4	2	6	9	5	1
	29	1	29	3	1	5	2	1	7	5	9	3	4	6	2	1	8	4	1	6	3	8	2	7	9	5	9	8	5	2	4	3	8	3	9	5	1	4	7	2	6	2	7	5	6	1	4	8	3
	30	2	22	3	1	2	2	1	5	1	8	6	3	4	9	7	2	3	9	2	7	4	6	8	1	5	8	2	6	9	3	7	6	4	8	2	9	1	5	3	7	9	1	2	3	8	5	7	6
	31	1	54	2	2	3	1	3	2	9	4	1	8	5	6	3	7	9	3	8	2	6	1	4	7	5	1	7	3	9	8	6	4	6	1	7	3	8	2	5	9	8	6	9	5	2	1	3	7
	32	2	46	3	2	1	2	2	8	3	6	7	2	1	4	9	5	1	5	9	3	8	4	2	6	7	6	9	1	4	2	5	9	7	2	5	4	6	1	3	8	2	3	5	9	7	8	6	4
	33	1	68	2	2	4	1	4	3	6	1	9	5	2	8	4	7	6	4	1	9	3	8	2	5	7	7	2	6	1	4	9	2	9	4	6	8	1	7	3	5	5	1	3	4	9	6	7	8
	34	2	32	3	1	5	2	1	7	4	5	8	1	3	6	2	9	3	8	4	1	6	9	2	7	5	2	1	9	6	8	4	5	1	3	7	6	2	9	4	8	6	4	7	1	2	9	8	5
	35	1	27	3	1	2	2	1	5	9	3	2	7	6	1	8	4	8	2	7	5	1	4	9	3	6	3	7	5	2	8	6	1	4	6	9	5	7	3	8	2	4	9	1	8	3	6	2	7
	36	2	50	2	2	3	1	3	1	5	8	4	6	7	3	2	9	7	4	2	8	3	6	1	9	5	9	3	7	5	1	2	8	6	4	1	9	5	2	7	3	5	2	8	7	4	3	6	1
	37	1	74	1	4	1	2	4	4	2	6	7	9	1	5	3	8	2	7	3	6	8	5	1	9	4	6	1	3	7	2	9	5	3	1	4	7	9	6	2	8	7	4	8	2	1	5	9	3
	38	2	36	3	1	4	1	2	9	7	2	3	8	4	1	6	5	4	1	9	3	7	2	6	8	5	6	9	5	2	8	3	3	9	6	8	2	4	1	5	7	1	5	3	6	9	8	7	2
	39	1	60	2	2	5	2	3	6	8	4	1	2	5	7	3	9	5	3	1	9	7	2	8	6	4	8	4	9	3	6	1	7	5	9	2	3	6	4	1	8	2	6	4	7	8	1	5	9
	40	2	44	3	2	2	1	2	3	4	7	5	1	9	6	8	2	9	8	4	2	6	1	5	3	7	1	2	8	9	4	6	6	1	4	5	7	3	9	2	8	8	7	9	2	3	4	1	6
	41	1	48	2	3	3	2	3	7	2	5	9	4	1	6	3	8	1	9	6	4	3	8	2	7	5	5	8	3	1	9	7	4	1	6	3	9	5	8	2	7	3	1	8	6	9	5	2	7
	42	2	26	3	1	4	1	1	4	1	9	6	3	7	2	5	8	7	3	2	8	1	5	9	4	6	9	6	1	5	3	8	5	6	1	2	8	4	9	3	7	2	3	9	4	8	6	1	7
	43	1	53	2	2	5	2	3	5	8	3	7	1	4	9	6	2	9	2	7	3	6	4	1	8	5	3	7	9	4	1	6	8	4	2	5	6	1	3	7	9	6	7	1	2	4	9	5	8
	44	2	69	1	4	2	1	4	8	5	1	3	6	2	7	9	4	2	7	4	1	9	3	6	8	5	5	1	6	9	8	3	1	9	4	6	3	7	5	2	8	9	4	6	8	1	2	7	3
	45	1	41	3	2	3	2	3	2	4	6	9	7	5	3	1	8	7	5	2	8	1	6	3	9	4	9	3	7	1	5	2	5	7	1	4	8	2	6	3	9	1	2	4	9	7	8	3	6
	46	2	30	2	1	4	1	2	6	9	4	1	8	3	5	2	7	3	8	6	4	2	7	1	9	5	2	5	3	7	9	6	4	2	7	1	5	9	6	3	8	8	7	2	3	5	1	9	6
	47	1	64	1	4	1	2	4	4	1	8	5	9	6	2	7	3	8	3	5	2	7	1	9	4	6	1	9	5	2	8	4	7	1	9	6	4	3	8	5	2	5	9	3	7	2	6	8	1
	48	2	23	3	1	2	1	1	7	3	9	5	1	8	4	6	2	5	2	8	3	6	4	1	7	9	9	8	2	4	1	3	1	7	5	4	9	2	8	6	3	3	6	7	1	9	4	2	5
	49	1	52	2	2	3	2	3	3	7	4	6	2	9	1	5	8	6	1	4	9	3	8	5	2	7	8	5	1	6	4	9	2	5	8	3	7	6	4	1	9	9	8	6	3	1	2	4	7
	50	2	20	3	1	5	2	1	5	9	2	8	4	1	6	3	7	9	3	6	1	8	2	7	4	5	1	3	9	5	8	7	6	4	3	9	2	5	1	7	8	7	1	4	9	2	5	8	3
	51	1	76	1	4	1	2	4	2	6	3	7	1	4	8	5	9	4	9	1	6	2	7	3	8	5	7	2	8	4	1	5	3	6	4	1	9	8	2	7	5	8	2	9	5	7	1	3	6
	52	2	19	3	1	2	2	1	9	4	8	3	5	6	2	1	7	2	7	1	5	9	4	6	3	8	6	1	3	8	2	9	5	1	8	6	3	7	9	4	2	4	9	5	2	7	8	1	3
	53	1	55	2	2	3	1	3	5	1	9	4	8	2	6	7	3	8	3	6	1	4	9	2	7	5	2	7	4	9	6	8	7	3	2	6	4	1	5	9	8	6	4	8	9	3	5	2	7
	54	2	25	3	1	4	2	1	7	8	5	2	6	3	1	4	9	5	1	3	8	2	9	4	6	7	3	9	7	2	4	5	8	4	1	5	9	6	2	7	3	1	2	7	8	4	9	5	3
	55	1	71	2	2	5	2	4	4	7	1	6	5	3	8	2	9	7	2	9	3	6	1	8	4	5	6	3	8	2	7	1	5	9	7	2	1	4	6	3	8	1	5	3	2	8	7	9	4
	56	2	17	3	1	1	1	1	6	1	8	4	2	7	5	3	9	2	9	5	1	7	3	6	4	8	7	4	1	9	2	5	8	2	6	4	1	3	7	5	9	4	1	9	3	7	6	5	2
	57	1	57	1	2	2	2	3	3	5	6	8	4	1	9	7	2	8	6	3	4	1	7	2	9	5	4	9	5	3	6	8	1	7	3	9	6	2	8	4	5	7	3	2	6	8	9	4	1
	58	2	44	2	2	3	1	3	9	2	7	1	5	4	3	6	8	4	8	1	6	3	9	2	7	5	1	6	8	4	7	2	5	4	1	6	8	7	3	9	2	3	5	7	2	9	1	8	4
	59	1	66	1	4	4	2	4	7	4	1	3	8	6	5	2	9	3	5	9	1	6	2	8	4	7	6	1	7	9	3	5	2	5	8	4	1	9	6	3	7	9	8	6	1	4	3	5	7
	60	2	21	3	1	5	2	1	5	9	6	2	7	1	8	4	3	8	2	7	4	1	6	3	9	5	3	7	1	8	4	9	6	9	2	3	7	5	1	4	8	7	4	1	5	3	8	2	9
	61	1	73	2	2	1	1	4	1	8	2	5	7	3	6	4	9	7	4	9	2	6	1	3	8	5	3	6	2	7	9	4	8	2	7	5	3	6	1	4	9	5	1	4	7	8	2	9	6
	62	2	18	3	1	2	2	1	4	6	9	3	1	8	2	7	5	9	5	2	8	3	7	1	6	4	2	8	5	3	7	6	1	7	4	2	9	5	8	6	3	6	3	8	4	1	7	5	9
	63	1	75	2	4	3	1	4	6	3	4	1	9	7	2	5	8	2	7	3	8	5	4	6	1	9	8	5	9	2	6	1	3	9	1	6	7	4	8	5	2	7	6	3	8	2	4	1	9
	64	2	36	3	1	4	2	2	8	5	2	7	3	4	6	1	9	2	9	6	3	7	1	8	4	5	6	3	9	1	8	4	5	2	8	6	1	9	7	3	4	1	4	2	9	7	5	8	3
	65	1	61	1	2	5	2	3	4	8	5	9	1	6	3	2	7	9	3	8	2	7	1	6	4	5	2	7	1	9	3	8	6	4	7	3	5	1	8	2	9	3	8	5	1	7	6	9	2
	66	2	45	2	2	2	1	2	7	1	4	5	8	2	9	3	6	5	3	7	1	9	4	2	6	8	4	9	6	3	1	5	2	9	3	4	6	8	1	7	5	9	7	1	5	2	4	3	8
	67	1	34	3	1	3	2	1	5	9	2	6	4	8	1	7	3	8	2	7	5	1	6	4	3	9	1	7	9	4	6	2	3	7	5	1	9	6	4	8	2	6	1	4	3	8	5	7	2
	68	2	29	2	1	4	1	2	2	6	7	4	9	1	3	5	8	7	5	1	9	3	8	2	6	4	9	2	5	7	3	8	4	1	9	5	2	6	8	3	7	3	8	6	2	4	7	1	5
	69	1	58	1	2	5	2	3	6	3	8	2	7	5	4	1	9	2	7	1	6	4	9	3	8	5	8	4	6	1	7	2	9	2	4	8	3	7	5	1	6	1	5	7	9	3	8	4	6
	70	2	23	3	1	1	1	1	9	4	1	8	5	2	7	6	3	1	8	6	2	7	5	3	9	4	5	3	8	6	2	7	7	5	2	9	4	1	6	3	8	2	6	3	7	8	1	9	4
	71	1	50	2	2	2	2	2	3	7	5	1	6	9	4	2	8	9	2	6	4	1	8	3	7	5	1	6	9	3	8	4	7	4	8	2	6	1	5	9	3	6	2	8	7	3	5	1	4
	72	2	67	1	4	3	1	4	8	4	3	7	1	6	2	5	9	3	9	2	7	6	1	8	4	5	7	2	5	8	1	9	6	1	7	4	3	9	2	5	8	4	5	1	9	6	8	7	3
	73	1	40	2	2	4	2	2	5	2	8	4	9	1	7	6	3	8	4	1	9	2	6	3	7	5	6	1	3	9	2	8	3	6	4	1	9	7	2	8	5	2	9	5	3	8	1	6	7
	74	2	32	3	1	5	1	1	7	1	5	6	2	4	9	3	8	2	6	8	3	7	5	1	9	4	4	8	2	6	7	1	9	3	2	8	4	5	7	1	6	5	1	7	4	9	2	8	6
	75	1	78	1	4	1	2	4	3	5	1	9	7	2	6	4	8	9	4	8	2	6	1	5	7	3	2	8	6	4	9	5	1	9	5	3	7	6	4	8	2	7	4	2	6	1	9	8	3
	76	2	63	2	2	2	1	4	6	1	7	3	4	8	5	2	9	1	8	3	6	9	2	7	4	5	9	3	1	6	2	8	4	8	6	1	5	2	9	3	7	7	2	9	8	3	1	4	6
	77	1	47	3	2	3	2	3	4	6	8	2	5	7	1	3	9	8	3	1	7	4	9	2	6	5	7	2	9	4	6	1	5	2	7	6	4	8	1	9	3	1	6	4	9	5	8	2	7
	78	2	35	2	1	4	1	2	1	9	4	7	3	5	6	8	2	7	2	9	5	1	8	3	6	4	3	5	8	1	9	7	6	7	4	1	8	3	2	5	9	8	4	3	7	1	6	9	5
	79	1	59	1	2	5	2	3	7	2	5	4	8	3	9	6	1	3	8	4	1	9	6	2	7	5	9	5	1	8	3	6	4	9	1	5	7	3	6	2	8	6	3	7	2	8	1	9	4
	80	2	27	3	1	1	1	1	5	8	1	3	9	4	2	7	6	9	2	6	8	3	7	1	4	5	1	6	9	4	7	2	8	4	2	6	5	1	7	3	9	3	7	1	8	5	2	6	9
	81	1	51	2	2	2	2	2	2	4	7	5	1	8	6	9	3	7	9	3	5	8	1	6	2	4	6	3	8	7	2	9	1	5	9	3	7	6	4	8	2	5	8	2	6	1	4	9	7
	82	2	39	3	2	3	1	3	8	6	2	4	7	3	1	5	9	2	5	8	4	9	3	7	1	6	7	9	5	2	4	3	6	3	9	1	2	8	5	7	4	4	1	6	9	7	5	3	2
	83	1	62	1	3	4	2	4	4	1	6	9	2	7	5	8	3	9	6	2	8	3	7	1	4	5	2	7	9	6	1	8	3	6	8	2	4	1	9	5	7	8	5	1	4	2	7	6	9
	84	2	18	3	1	5	1	1	6	3	9	5	1	8	4	2	7	5	8	2	6	9	1	7	3	4	9	2	6	8	3	7	1	8	7	3	6	9	4	5	2	7	3	5	1	4	8	2	6
	85	1	69	2	2	1	2	4	7	5	2	8	4	3	9	1	6	4	1	9	3	6	8	2	7	5	8	9	3	5	2	4	7	2	5	6	1	8	3	9	4	3	2	7	9	8	6	5	4
	86	2	16	3	1	2	1	1	3	8	5	1	7	9	4	2	6	9	4	1	6	2	8	3	7	5	2	6	8	5	1	7	4	1	9	3	5	7	6	2	8	7	3	5	1	9	2	8	6
	87	1	77	1	4	3	2	4	9	4	2	5	1	6	8	7	3	2	7	8	3	9	5	1	6	4	8	3	9	2	7	1	6	5	3	7	1	9	4	8	2	5	1	2	6	7	9	8	3
	88	2	42	2	2	4	1	3	6	1	7	2	8	4	3	5	9	8	2	5	7	1	6	3	9	4	1	7	4	8	2	9	5	8	4	2	6	3	7	1	9	3	6	9	7	2	1	4	5
	89	1	66	1	4	5	2	4	3	6	9	4	2	7	1	8	5	7	1	4	8	2	9	5	3	6	5	2	6	7	9	4	8	1	9	3	4	5	2	7	6	4	7	3	1	9	6	2	8
	90	2	36	3	1	1	1	2	5	2	8	6	4	1	9	7	3	1	9	3	5	8	2	7	4	6	8	3	7	1	5	2	9	6	4	1	7	5	3	8	2	6	1	2	8	4	7	9	3
	91	1	48	2	2	2	2	2	7	4	1	8	3	5	6	2	9	3	8	6	1	9	5	2	7	4	9	1	5	3	6	8	2	7	1	9	4	6	3	5	8	6	4	9	2	5	1	7	8
	92	2	52	3	2	3	1	3	4	7	2	9	5	8	1	3	6	9	3	8	2	6	1	7	4	5	2	8	6	1	9	4	7	1	5	8	3	9	4	2	6	5	7	4	6	1	8	2	9
	93	1	38	3	1	4	2	1	8	5	3	6	1	4	7	2	9	2	7	9	3	8	4	1	6	5	6	3	1	8	4	9	5	4	1	6	9	2	8	7	3	7	9	8	5	2	3	1	4
	94	2	62	1	4	5	2	4	1	3	6	7	9	5	2	4	8	6	4	2	9	3	8	5	1	7	9	5	8	3	2	4	1	9	7	2	5	6	3	4	8	3	2	5	7	8	9	4	6
	95	1	29	2	2	1	1	1	5	9	4	2	7	8	1	6	3	7	2	8	5	1	6	3	9	4	1	8	6	2	9	5	4	6	3	1	8	5	9	2	7	9	5	1	4	2	7	3	8
	96	2	20	3	1	2	2	1	7	2	6	4	1	9	5	8	3	4	8	1	7	3	5	9	2	6	9	6	3	8	1	2	7	5	9	4	1	8	2	6	3	2	3	6	1	9	8	5	4
	97	1	75	1	2	3	2	4	2	7	1	9	4	3	6	5	8	9	5	3	8	2	7	1	4	6	4	1	9	7	3	6	8	3	4	6	5	1	7	2	9	3	8	7	6	1	4	9	2
	98	2	30	2	1	4	1	2	9	4	1	5	8	2	3	7	6	2	7	6	1	8	4	3	9	5	5	1	7	9	3	8	3	8	2	9	6	4	5	1	7	8	9	4	3	2	5	1	7
	99	1	54	1	2	5	2	3	6	3	8	1	5	9	2	4	7	2	8	4	6	7	1	9	3	5	8	5	3	6	1	9	4	7	1	2	8	6	3	5	9	1	4	9	8	3	7	5	6
	100	2	37	3	1	1	1	2	3	6	5	8	2	7	4	1	9	8	1	4	9	2	6	5	3	7	2	9	8	4	6	1	5	2	7	3	9	1	6	4	8	7	6	3	9	1	4	8	5
	101	1	46	2	3	2	2	2	8	5	2	6	4	1	7	9	3	1	6	9	2	8	4	3	7	5	9	3	2	8	4	7	6	4	9	2	1	5	8	3	7	4	7	8	5	2	9	3	6
	102	2	64	1	4	3	1	4	5	1	4	2	7	9	3	6	8	2	8	5	3	7	6	1	9	4	7	4	1	5	2	9	8	7	1	6	3	2	5	4	9	3	6	1	9	8	4	7	2
	103	1	31	3	1	4	2	1	9	7	3	1	5	2	6	8	4	3	2	8	5	6	7	1	9	4	6	8	5	1	7	2	9	1	4	8	2	7	6	3	5	5	3	7	1	6	2	9	8
	104	2	22	2	1	5	2	1	6	4	1	8	3	5	9	2	7	8	5	2	9	1	7	4	3	6	1	9	7	4	8	3	5	4	9	3	7	1	8	2	6	2	8	4	6	3	9	1	7
	105	1	55	1	2	1	1	3	3	1	5	7	9	4	8	6	2	7	8	4	1	5	2	6	3	9	4	6	9	8	2	7	1	5	2	6	4	8	3	7	9	8	9	3	2	5	1	4	7
	106	2	66	2	2	2	2	4	4	8	6	2	5	7	1	3	9	7	1	9	4	8	3	5	6	2	5	2	3	7	9	6	8	4	3	1	9	6	7	5	2	1	6	9	7	8	3	5	2
	107	1	40	3	1	3	1	3	7	2	8	4	1	6	5	9	3	2	6	3	8	7	4	9	1	5	9	5	1	3	6	8	4	8	6	5	1	2	9	3	7	6	7	5	4	1	9	3	2
	108	2	25	2	1	4	2	1	5	9	3	6	8	1	2	4	7	9	2	7	1	6	3	8	4	5	3	7	8	1	6	4	2	5	1	9	4	6	7	3	8	7	4	6	2	8	1	5	9
	109	1	58	1	2	5	2	3	8	6	1	5	3	2	7	9	4	1	7	9	3	8	6	2	5	4	6	3	4	8	1	9	7	1	3	8	6	5	4	2	9	5	2	8	7	6	4	9	1
	110	2	14	3	1	1	1	1	4	7	6	1	9	3	5	2	8	6	3	8	4	2	7	1	9	5	9	1	2	6	3	8	7	4	5	2	1	9	8	3	6	3	5	1	8	9	7	2	6
	111	1	79	1	4	2	2	4	6	9	5	2	8	1	3	4	7	3	1	6	7	5	8	4	2	9	7	4	2	1	6	8	5	9	4	1	3	7	6	8	2	4	8	6	5	2	1	7	9
	112	2	33	2	2	3	1	2	9	2	4	7	3	6	1	8	5	2	8	7	1	6	5	3	9	4	6	3	1	9	8	4	5	6	8	3	2	1	7	4	9	8	7	9	1	3	4	2	6
	113	1	65	1	4	4	2	4	3	5	7	1	4	8	6	2	9	8	4	2	9	1	6	5	3	7	1	9	8	4	3	6	2	6	1	9	8	3	5	7	4	7	3	1	4	8	9	5	6
	114	2	28	3	1	5	1	1	7	1	8	4	5	2	9	6	3	1	9	3	7	8	2	6	4	5	8	2	4	9	1	7	6	3	5	1	9	4	8	7	2	4	2	7	5	6	8	3	1
	115	1	72	2	2	1	2	4	5	3	9	6	1	7	4	8	2	9	7	1	4	8	2	6	3	5	2	8	6	9	4	7	1	4	7	5	2	9	8	3	6	8	5	4	3	7	2	6	1
	116	2	19	3	1	2	1	1	8	6	3	1	4	9	2	7	5	1	5	9	2	8	4	6	7	3	9	7	2	4	1	6	3	8	1	9	4	5	2	6	7	7	4	2	6	1	9	5	8
	117	1	68	2	2	3	2	4	4	1	5	8	7	2	9	3	6	8	6	3	2	5	1	7	4	9	2	9	7	1	6	3	5	1	3	6	7	9	4	8	2	3	7	6	9	5	8	2	1
	118	2	43	3	2	4	1	3	7	5	1	9	2	6	4	3	8	2	9	6	1	8	4	3	7	5	6	1	4	9	2	8	7	4	9	2	5	1	6	3	8	9	3	5	8	2	4	6	7
	119	1	71	1	4	5	2	4	6	4	2	7	1	5	8	9	3	5	2	9	4	7	8	1	6	3	8	7	1	3	5	9	2	6	8	4	1	5	9	7	3	4	1	9	7	3	6	8	5
	120	2	35	3	1	1	1	2	3	8	5	1	9	7	2	4	6	9	4	2	8	1	6	5	7	3	1	5	9	3	8	2	7	1	6	4	3	8	2	9	5	6	8	3	5	7	1	4	9
	121	1	60	2	2	2	2	3	7	1	8	4	2	6	5	9	3	1	9	3	7	5	8	2	6	4	9	4	2	6	1	8	7	5	2	9	3	1	6	4	8	6	3	8	4	1	9	2	7
	122	2	15	3	1	3	1	1	5	9	2	6	8	1	3	4	7	8	2	7	3	6	1	9	4	5	2	7	6	1	9	4	3	9	4	7	1	5	8	2	6	4	1	6	9	2	8	7	3
	123	1	81	1	4	4	2	4	4	2	6	8	7	3	1	5	9	8	5	1	9	2	7	3	6	4	1	6	9	7	2	8	5	3	1	8	6	4	7	2	9	7	9	2	3	6	4	1	8
	124	2	24	3	1	5	1	1	8	3	7	1	5	9	2	6	4	1	7	3	6	9	4	8	2	5	9	4	2	8	1	7	6	5	8	2	4	1	9	3	7	5	2	8	4	7	3	9	6
	125	1	36	2	2	1	2	1	6	7	4	2	9	1	8	3	5	4	1	8	3	6	9	2	7	5	7	9	1	4	3	5	8	2	6	7	1	3	5	9	4	3	5	7	9	6	8	4	1
	126	2	53	3	2	2	1	2	9	2	1	7	4	5	6	8	3	2	8	6	1	9	7	3	5	4	6	4	7	9	2	8	1	9	3	5	8	6	4	7	2	8	7	4	2	3	5	1	6
	127	1	41	1	4	3	2	3	3	6	9	1	8	4	2	7	5	9	2	4	7	1	6	8	3	5	1	8	6	9	4	7	2	7	4	1	9	5	3	6	8	6	4	1	5	9	7	3	8
	128	2	26	2	1	4	1	1	7	5	2	9	1	3	8	4	6	3	6	9	2	8	5	1	7	4	9	1	4	6	3	8	5	2	7	9	4	6	1	8	3	2	8	7	3	5	1	9	4
	129	1	67	1	2	5	2	4	5	1	7	4	2	8	6	9	3	8	6	2	9	4	7	1	3	5	2	9	8	5	7	3	6	1	5	3	8	4	7	9	2	4	3	9	8	2	6	7	1
	130	2	30	3	1	1	1	2	4	8	6	2	7	5	1	3	9	7	1	3	8	2	9	4	6	5	2	6	9	1	8	3	7	8	3	1	6	2	5	4	9	5	4	1	9	7	3	8	2
	131	1	57	2	2	2	2	3	8	4	6	1	3	7	2	9	5	2	7	5	8	4	9	1	6	3	9	6	3	1	4	8	7	4	8	2	3	6	1	5	9	5	1	3	7	9	2	8	6
	132	2	39	3	1	3	1	3	2	9	5	4	6	8	1	3	7	9	3	1	6	5	8	2	7	4	1	7	9	3	8	2	6	5	7	4	8	3	1	9	2	4	2	8	9	6	3	7	1
	133	1	63	1	2	4	2	4	5	2	7	9	1	4	6	8	3	7	8	2	4	9	1	6	3	5	4	1	9	8	2	6	3	9	6	1	4	7	5	8	2	8	6	2	1	5	3	9	7
	134	2	16	3	1	5	1	1	9	6	3	7	4	1	5	2	8	2	5	8	1	7	9	3	6	4	7	3	1	9	4	8	5	4	1	8	6	2	7	3	9	6	9	7	2	4	1	3	8
	135	1	49	2	3	1	2	2	4	8	1	5	7	2	9	6	3	9	2	7	3	1	6	4	8	5	1	5	6	3	9	4	8	1	3	7	5	9	4	6	2	3	7	5	6	8	9	4	2
	136	2	44	3	1	2	1	2	7	1	6	2	9	5	3	4	8	1	9	4	6	3	8	5	7	2	6	4	2	8	1	9	7	3	8	5	1	4	6	2	9	9	5	1	3	7	2	8	6
	137	1	70	1	4	3	2	4	6	3	1	8	4	7	2	5	9	8	2	9	1	6	3	7	4	5	3	7	5	1	8	2	9	4	8	6	2	1	7	3	5	5	1	8	7	2	9	6	3
	138	2	33	2	2	4	1	2	5	9	2	4	7	1	6	3	8	3	1	8	4	9	6	2	7	5	9	8	4	2	6	1	7	6	2	9	5	8	1	4	3	2	4	6	8	9	7	1	5
	139	1	61	1	4	5	2	3	9	4	7	2	6	1	5	8	3	1	8	3	6	9	5	2	7	4	7	2	1	9	3	8	6	5	2	4	7	3	9	1	8	4	9	3	2	7	1	5	8
	140	2	20	3	1	1	1	1	6	1	9	5	2	7	4	8	3	9	4	2	8	1	5	6	3	7	2	7	8	5	9	3	1	4	6	3	8	9	5	7	2	5	3	7	6	2	9	4	8
	141	1	45	2	2	2	2	2	3	6	8	1	9	4	7	2	5	8	5	1	7	2	9	3	6	4	2	7	9	4	8	1	6	3	4	1	9	5	8	2	7	7	4	2	9	1	6	8	3
	142	2	73	1	4	3	1	4	8	2	6	4	1	9	3	7	5	1	7	4	2	8	6	3	9	5	9	3	2	7	1	8	6	5	9	8	2	4	1	3	7	4	8	9	3	6	5	2	7
	143	1	37	2	2	4	2	2	5	9	2	7	4	1	6	3	8	9	2	7	1	6	3	8	4	5	1	8	6	2	9	3	7	4	1	8	3	6	5	2	9	6	3	5	8	9	4	2	7
	144	2	25	3	1	5	1	1	8	3	6	1	9	4	2	5	7	2	7	1	5	8	6	3	9	4	6	1	4	8	2	9	7	5	2	4	1	3	9	6	8	9	4	8	2	1	3	5	6
	145	1	52	2	2	1	2	2	7	4	1	5	8	2	9	6	3	2	9	6	3	7	5	1	8	4	8	1	3	7	2	9	6	5	9	4	2	1	7	3	8	5	7	9	1	4	3	6	8
	146	2	17	3	1	2	1	1	5	9	1	4	8	6	2	7	3	8	3	7	2	6	1	9	4	5	2	7	9	3	8	1	6	4	2	8	7	5	1	9	3	4	1	3	9	6	8	7	2
	147	1	80	1	4	3	2	4	2	5	8	3	7	9	1	4	6	9	4	2	8	1	6	3	7	5	1	8	9	4	6	2	7	3	6	1	8	4	5	9	2	6	2	5	7	1	9	8	3
	148	2	42	2	2	4	1	3	4	7	3	6	5	2	8	1	9	7	1	8	3	9	2	6	4	5	3	9	5	1	8	2	7	8	4	6	5	1	3	2	9	6	5	2	9	8	4	7	1
	149	1	69	1	4	5	2	4	7	2	4	8	1	5	6	9	3	2	9	6	1	8	5	3	7	4	8	3	1	9	2	7	6	4	8	5	1	2	7	3	9	5	7	8	3	2	4	1	9
	150	2	28	3	1	1	1	1	9	4	6	2	8	1	5	3	7	1	7	2	6	9	4	8	3	5	6	2	3	9	1	8	7	5	1	4	6	3	9	8	2	3	8	9	1	5	2	6	7
	151	1	55	2	2	2	2	3	1	6	3	9	5	8	2	4	7	8	4	7	2	6	1	9	3	5	3	9	8	2	7	1	6	5	1	4	7	3	9	8	2	5	2	1	9	8	7	4	3
	152	2	47	3	2	3	1	3	6	2	8	4	7	1	3	5	9	1	5	3	8	9	7	2	6	4	9	8	2	4	1	6	7	3	9	5	2	8	4	1	6	4	1	6	7	9	8	3	5
	153	1	32	2	1	4	2	1	9	5	2	7	4	1	6	8	3	2	8	6	3	7	9	1	5	4	7	1	3	8	2	9	6	4	8	2	5	1	7	3	9	8	5	9	2	1	3	4	7
	154	2	59	3	2	5	1	3	3	8	4	1	6	9	2	7	5	9	2	8	4	1	6	5	3	7	1	7	9	2	8	3	4	6	1	7	9	5	3	8	2	7	3	2	8	6	5	9	1
	155	1	21	2	1	1	2	1	7	2	9	5	1	6	4	8	3	9	5	2	8	3	7	1	6	4	2	8	6	3	9	1	7	4	3	6	8	2	5	9	1	6	1	3	7	9	8	5	2
	156	2	43	3	2	2	1	2	5	9	1	8	3	4	7	2	6	8	2	9	1	7	3	6	4	5	1	6	7	2	9	3	8	4	6	2	5	7	1	3	9	7	9	3	1	4	2	6	8
	157	1	74	1	4	3	2	4	4	1	6	2	9	8	3	5	7	6	9	3	8	2	5	1	7	4	8	3	7	1	5	2	9	5	4	8	1	6	2	7	3	2	7	5	8	9	6	1	4
	158	2	28	2	2	4	1	2	8	6	3	5	1	2	9	4	7	1	4	7	3	9	8	2	6	5	9	7	2	4	1	6	8	5	1	9	2	4	7	6	3	3	2	6	9	8	7	5	1
	159	1	62	1	4	5	2	3	5	9	2	6	4	1	7	8	3	9	2	8	1	6	3	7	4	5	2	7	9	3	8	1	6	4	1	7	8	5	3	2	9	8	5	1	4	2	7	3	9
	160	2	18	3	1	1	1	1	7	4	8	2	5	9	1	6	3	4	9	2	7	6	1	8	3	5	8	1	6	9	2	7	3	5	8	1	4	9	6	2	7	2	6	7	3	5	9	1	8
	161	1	48	2	2	2	2	2	4	1	6	9	7	5	2	8	3	9	8	3	2	5	1	7	4	6	1	5	9	8	7	4	2	6	9	5	1	8	7	3	4	7	3	4	1	8	9	6	5
	162	2	11	3	1	3	1	1	8	7	2	5	9	1	4	3	6	5	2	9	4	8	6	1	7	3	9	6	1	3	2	8	7	4	3	6	1	5	9	8	2	1	3	8	7	9	6	2	4
	163	1	76	2	2	4	2	4	5	3	1	8	2	7	6	4	9	8	6	9	2	7	1	4	3	5	2	7	8	6	9	1	4	3	2	8	6	9	1	5	7	9	5	2	3	1	4	8	7
	164	2	34	3	1	5	1	1	9	4	6	1	7	3	2	8	5	1	8	3	7	9	2	6	4	5	7	2	5	9	1	8	6	4	1	3	5	8	7	2	9	4	9	2	1	6	3	7	8
	165	1	60	1	2	1	2	3	2	6	7	4	8	9	1	5	3	7	3	1	8	2	6	5	9	4	9	8	2	1	3	6	7	5	9	4	2	1	6	3	8	1	4	8	7	9	5	3	2
	166	2	13	3	1	2	1	1	6	9	3	7	1	4	8	2	5	9	2	8	1	7	3	6	4	5	2	8	7	1	9	3	6	5	4	2	8	1	3	7	9	8	7	1	3	2	5	9	6
	167	1	79	1	4	3	2	4	3	7	4	6	1	8	5	2	9	7	1	8	5	3	9	2	6	4	6	9	1	4	2	8	7	2	5	1	4	6	8	3	9	4	3	9	6	8	2	5	1
	168	2	42	2	2	4	1	3	7	2	5	9	3	6	1	4	8	4	9	1	6	8	2	7	3	5	8	1	6	9	2	7	3	5	8	4	1	9	2	7	6	6	2	5	7	9	3	8	4
	169	1	67	1	4	5	2	4	4	8	2	5	7	1	9	6	3	9	3	7	1	6	2	8	4	5	2	7	9	3	8	1	6	5	1	4	9	8	3	7	2	7	5	1	8	2	4	9	6
	170	2	22	3	1	1	1	1	9	5	8	2	4	6	1	7	3	2	7	1	6	9	5	8	3	4	8	3	2	9	1	7	6	4	7	1	3	5	9	8	2	5	1	9	2	8	4	7	3
	171	1	50	2	2	2	2	2	1	6	4	8	3	7	5	2	9	8	2	5	9	1	7	3	6	4	3	9	7	1	8	2	6	4	8	2	7	1	5	9	3	7	5	1	6	3	9	4	8
	172	2	38	3	2	3	1	3	6	9	2	4	8	1	7	3	5	2	4	9	3	8	7	1	6	5	9	8	3	2	1	6	7	5	1	4	8	6	2	9	3	1	3	7	8	9	6	4	2
	173	1	63	1	4	4	2	4	3	2	6	7	4	9	1	8	5	7	9	1	6	3	4	5	2	8	6	1	8	9	3	7	2	4	9	5	1	8	6	3	7	9	8	3	2	1	5	4	7
	174	2	27	2	2	5	1	1	8	5	3	9	1	2	7	4	6	1	7	6	2	9	8	3	5	4	9	2	1	8	3	7	6	4	5	8	2	1	9	3	7	5	3	8	1	7	4	9	6
	175	1	54	1	4	1	2	3	5	8	1	4	7	3	6	2	9	7	2	9	3	6	1	8	4	5	1	9	7	2	8	3	6	4	2	7	9	5	1	8	3	8	3	2	6	7	1	9	5
	176	2	37	3	1	2	1	2	7	4	1	8	2	6	3	5	9	2	9	6	1	8	5	3	7	4	8	1	3	9	2	7	6	5	1	4	8	2	9	3	7	4	7	9	2	5	1	3	8
	177	1	72	2	2	3	2	4	3	1	8	6	9	4	2	7	5	8	6	2	7	1	5	4	3	9	2	7	9	6	8	1	4	7	3	1	6	5	8	2	9	7	5	1	4	2	8	9	6
	178	2	19	3	1	4	1	1	9	7	5	2	4	1	6	8	3	2	1	8	4	9	7	3	6	5	7	9	2	1	3	8	6	4	3	7	1	5	8	9	2	8	3	6	5	1	7	2	9
	179	1	64	1	2	5	2	3	6	4	2	8	1	5	7	9	3	2	9	7	1	8	6	3	5	4	8	1	3	9	2	7	6	5	7	4	2	1	8	3	9	5	7	9	2	3	1	4	8
	180	2	32	3	1	1	1	2	4	8	2	6	9	3	1	5	7	9	3	7	2	5	1	8	4	6	1	6	8	3	9	2	7	5	4	1	9	6	2	8	3	7	2	1	9	8	6	4	3
	181	1	56	2	2	2	2	3	7	2	5	9	6	1	4	8	3	6	8	3	4	7	2	9	1	5	1	4	9	6	8	3	7	2	6	5	4	8	1	3	9	9	5	1	3	2	7	6	8
	182	2	44	3	2	3	1	3	5	1	8	3	7	4	2	6	9	3	9	2	7	5	6	1	8	4	8	2	6	9	1	7	4	1	9	3	5	7	8	2	6	7	6	3	1	4	2	9	8
	183	1	68	1	4	4	2	4	2	6	1	4	8	7	5	3	9	8	4	9	2	6	1	5	3	7	3	9	8	5	7	1	2	7	4	8	9	6	5	1	3	7	1	2	9	8	6	5	3
	184	2	23	3	1	5	1	1	8	4	6	9	1	5	3	2	7	1	7	2	5	8	9	3	6	4	9	3	1	8	2	7	6	5	2	4	1	8	7	9	3	4	2	9	6	8	3	7	1
	185	1	45	2	2	1	2	2	5	9	3	7	1	8	2	4	6	9	2	8	3	7	1	6	4	5	2	8	7	1	9	3	6	4	1	5	8	2	9	7	3	8	3	1	7	4	6	9	5
	186	2	31	3	2	2	1	2	9	2	4	5	8	1	7	6	3	1	8	7	2	9	6	3	5	4	7	1	3	9	2	8	6	5	8	3	2	1	7	4	9	8	7	9	2	1	3	4	6
	187	1	58	2	1	3	2	3	3	7	5	1	9	6	4	2	8	9	4	1	8	2	7	3	6	5	1	8	9	3	7	2	6	5	4	8	3	1	7	2	9	7	2	6	9	5	8	1	3
	188	2	21	3	1	4	1	1	7	8	3	6	2	4	9	1	5	4	1	9	3	7	8	2	6	5	9	7	2	1	3	8	6	5	1	4	7	3	9	8	2	1	3	8	7	9	6	4	2
	189	1	47	1	2	5	2	3	4	6	8	2	7	5	1	3	9	8	3	2	9	1	6	5	7	4	2	9	7	1	8	3	6	5	4	1	7	8	3	2	9	7	5	1	8	3	4	9	6
	190	2	39	3	1	1	1	2	5	9	1	4	8	2	7	6	3	8	2	7	4	1	6	3	9	5	1	6	9	3	8	2	7	4	8	2	6	5	1	3	9	7	9	3	6	1	2	8	5
	191	1	65	2	2	2	2	4	2	5	7	1	9	8	4	3	6	9	7	1	4	3	8	2	6	5	1	6	9	8	7	4	2	8	4	6	3	5	1	7	9	8	3	2	1	7	6	9	5
	192	2	29	3	1	3	1	2	8	3	6	9	1	5	2	7	4	1	5	9	2	8	7	3	6	4	9	7	1	3	2	8	6	4	2	7	1	5	9	8	3	2	4	8	7	9	6	1	3
	193	1	54	2	3	4	2	3	5	1	9	3	8	2	6	4	7	9	6	2	8	1	7	3	5	4	2	8	7	3	9	1	6	4	5	7	8	1	9	2	3	8	3	1	7	4	6	9	5
	194	2	40	3	1	5	1	1	9	4	7	1	6	2	3	8	5	1	8	3	6	9	5	7	2	4	7	2	3	9	1	8	6	5	4	1	7	2	8	9	3	5	9	7	2	3	1	4	8
	195	1	67	1	2	1	2	4	2	7	4	9	5	6	1	8	3	9	3	8	2	7	1	6	4	5	1	9	8	2	7	3	6	5	4	1	8	7	2	9	3	8	4	2	6	1	7	9	5
	196	2	29	3	1	2	1	1	7	8	4	2	5	9	1	6	3	4	1	9	5	8	6	2	7	3	9	6	1	2	3	8	7	5	3	6	1	4	9	8	2	1	3	9	8	7	6	2	4
	197	1	72	2	2	3	2	4	1	4	6	8	2	7	5	9	3	8	9	3	5	7	1	6	2	4	4	2	9	8	6	7	1	6	3	5	9	8	4	7	2	7	6	3	1	2	4	8	9
	198	2	25	3	1	4	1	1	9	5	2	7	1	3	8	4	6	2	8	7	1	9	6	3	5	4	7	1	3	9	2	8	6	4	5	1	7	2	9	8	3	5	9	8	2	1	3	4	7
	199	1	49	2	2	5	2	3	6	3	7	4	8	1	5	2	9	3	7	1	9	2	8	5	6	4	8	4	1	5	3	9	7	6	2	8	1	3	5	4	9	5	9	8	3	4	1	2	7
	200	2	18	3	1	1	1	1	5	9	6	3	7	4	1	2	8	9	2	4	8	1	7	5	6	3	1	8	9	2	7	3	6	4	7	1	8	3	5	9	2	7	3	1	9	6	8	5	2
	201	1	41	2	2	2	2	2	8	4	2	6	5	1	7	9	3	1	9	7	2	8	6	3	5	4	9	2	1	8	3	7	6	4	5	9	2	1	8	3	7	4	7	9	6	3	1	2	8
	202	2	65	1	4	3	1	4	3	1	5	9	7	8	2	4	6	9	8	4	2	5	1	7	3	6	1	2	9	7	8	6	4	7	8	3	5	2	6	1	9	7	6	5	1	3	2	8	9
	203	1	39	2	2	4	2	2	7	5	1	8	3	4	9	6	2	1	8	9	3	7	6	2	5	4	9	3	2	7	1	8	6	4	9	5	1	2	7	3	8	6	7	8	4	2	1	3	9
	204	2	34	3	1	5	1	1	9	3	7	1	5	8	2	4	6	1	7	2	8	9	6	4	3	5	7	4	2	9	1	8	6	5	8	3	1	2	7	9	4	5	8	9	3	2	1	4	7
	205	1	61	1	2	1	2	3	2	8	5	7	4	9	1	3	6	9	3	6	1	8	2	7	4	5	1	9	8	2	7	3	6	4	5	1	7	8	3	9	2	8	5	2	7	1	4	9	6
	206	2	17	3	1	2	1	1	7	9	2	4	8	5	1	6	3	8	3	9	2	7	1	6	4	5	1	5	8	3	9	2	7	4	6	1	8	5	2	9	3	9	6	2	7	1	4	8	5
	207	1	73	2	4	3	2	4	5	1	3	6	8	2	7	9	4	2	9	7	3	6	8	1	5	4	8	3	1	9	2	7	6	4	8	5	1	2	7	3	9	7	6	9	2	1	3	4	8
	208	2	35	3	1	4	1	2	4	7	1	8	3	6	2	9	5	9	2	8	3	5	1	7	4	6	1	6	9	2	8	3	7	5	3	8	6	4	1	9	2	8	7	3	6	1	2	9	5
	209	1	63	1	2	5	2	3	9	4	6	1	7	2	3	8	5	1	8	5	2	9	7	3	6	4	7	2	1	9	3	8	6	5	7	4	1	2	8	3	9	6	9	8	4	3	1	2	7
	210	2	27	3	1	1	1	1	7	8	4	5	2	9	1	3	6	4	1	6	9	3	8	5	2	7	8	9	2	1	3	7	6	5	3	4	1	2	8	9	7	3	2	5	8	7	9	1	4
	211	1	51	2	2	2	2	2	4	6	1	8	5	7	3	2	9	8	3	7	2	6	1	9	4	5	1	9	8	2	7	3	6	5	4	1	9	8	2	7	3	9	5	1	7	3	2	8	6
	212	2	39	3	2	3	1	3	7	2	5	9	4	1	6	8	3	4	9	8	1	7	6	2	5	3	8	1	2	9	3	7	6	5	8	4	1	2	7	3	9	9	7	8	3	2	1	4	6
	213	1	66	1	4	4	2	4	3	1	5	7	2	8	6	4	9	8	7	4	1	9	2	6	3	5	2	4	9	8	6	7	1	6	5	3	8	9	4	2	7	9	8	3	2	1	5	4	7
	214	2	24	3	1	5	1	1	9	6	3	8	1	2	7	4	5	1	8	7	2	9	6	4	3	5	7	2	1	9	3	8	6	4	5	1	7	3	9	8	2	5	9	8	3	2	1	4	7
	215	1	50	2	2	1	2	2	1	7	4	6	8	5	2	9	3	8	5	2	9	1	7	3	6	4	2	6	9	1	8	3	7	4	8	3	6	1	5	9	2	9	7	3	6	1	4	8	5
	216	2	39	3	1	2	1	2	5	9	2	7	1	8	3	4	6	9	3	8	2	7	1	6	4	5	1	8	7	2	9	3	6	4	1	5	8	9	3	7	2	8	7	2	6	1	3	9	5
	217	1	64	2	2	3	2	4	6	2	7	4	1	9	5	8	3	4	9	5	1	8	6	2	7	3	8	1	2	9	3	7	6	5	4	8	1	2	7	3	9	7	8	9	3	2	1	4	6
	218	2	19	3	1	4	1	1	9	8	4	2	7	1	3	6	5	1	3	9	5	8	7	2	6	4	7	9	1	2	3	8	6	5	4	8	1	2	7	9	6	8	6	9	2	1	3	4	7
	219	1	43	1	2	5	2	3	3	7	5	9	1	6	2	4	8	9	2	6	1	8	3	7	4	5	1	9	8	2	7	3	6	4	5	7	8	1	9	2	3	8	7	1	9	3	4	6	5
	220	2	31	3	1	1	1	2	5	8	1	7	3	4	9	2	6	9	2	7	1	6	3	8	4	5	1	7	8	2	9	3	6	4	3	5	9	8	1	7	2	8	7	3	9	1	2	6	5
	221	1	57	2	2	2	2	3	4	1	7	8	6	3	9	5	2	9	7	3	2	5	1	8	4	6	1	4	9	8	7	5	2	6	9	7	3	8	4	1	5	8	7	2	1	4	6	9	5
	222	2	45	3	2	3	1	3	8	3	1	6	9	2	4	7	5	1	9	7	3	8	6	2	5	4	9	2	1	8	3	7	6	4	5	9	1	3	8	2	7	6	8	7	4	2	1	3	9
	223	1	38	1	4	4	2	2	7	5	2	4	1	8	3	9	6	3	1	9	6	8	5	2	7	4	8	9	2	1	3	6	7	5	3	8	1	2	6	4	9	5	4	8	7	9	3	1	2
	224	2	22	3	1	5	1	1	9	6	4	2	8	1	3	7	5	1	8	7	3	9	6	2	5	4	7	2	1	9	3	8	6	5	4	1	7	3	9	8	2	5	9	8	3	2	1	4	7
	225	1	55	2	2	1	2	2	2	4	8	6	7	5	1	3	9	8	7	3	1	5	2	9	4	6	1	6	9	4	8	3	7	5	1	6	9	4	2	8	3	9	8	2	7	1	4	3	6
	226	2	28	3	1	2	1	1	8	7	3	5	1	6	2	9	4	1	4	9	2	8	7	3	6	5	9	8	2	1	3	7	6	5	4	9	1	2	8	7	3	5	3	7	8	9	6	2	1
	227	1	70	1	2	3	2	4	1	6	4	7	3	9	5	2	8	9	5	8	2	7	1	4	3	6	2	4	9	7	8	6	1	7	3	5	8	9	6	4	2	8	9	3	1	2	4	6	7
	228	2	33	2	2	4	1	2	6	4	9	1	7	2	3	8	5	1	8	3	7	9	6	2	5	4	7	1	2	9	3	8	6	5	4	1	7	3	9	8	2	5	9	8	3	2	1	4	7
	229	1	59	1	4	5	2	3	4	7	2	5	8	1	9	6	3	9	3	8	2	7	1	6	4	5	1	8	9	3	7	2	6	5	1	4	9	8	3	7	2	8	7	2	9	1	4	3	6
	230	2	12	3	1	1	1	1	7	9	5	2	6	4	1	3	8	9	1	6	5	2	8	4	7	3	2	8	9	1	7	3	6	4	5	3	9	1	7	8	2	8	7	2	9	1	3	5	6
	231	1	77	1	2	2	2	4	2	4	6	8	9	5	1	7	3	9	8	3	1	5	2	7	4	6	1	3	9	8	7	5	2	7	6	4	8	9	5	3	1	8	9	1	3	2	4	6	7
	232	2	40	2	2	3	1	3	5	8	2	7	4	1	9	3	6	9	2	8	1	7	3	6	4	5	1	7	9	2	8	3	6	4	3	5	9	8	1	7	2	8	7	3	9	1	2	5	6
	233	1	66	1	4	4	2	4	3	1	4	6	7	2	8	9	5	8	9	5	2	7	1	4	3	6	2	1	9	8	7	6	1	7	5	3	8	9	6	4	2	9	8	3	2	1	4	5	7
	234	2	21	3	1	5	1	1	9	7	4	5	1	2	6	8	3	1	6	9	3	8	7	2	5	4	7	2	1	9	3	8	6	5	8	3	1	4	7	9	2	5	9	8	3	2	1	4	7
	235	1	48	2	2	1	2	2	2	7	4	9	5	8	1	3	6	9	5	8	1	7	2	6	3	4	1	3	9	7	8	6	2	8	4	6	9	7	5	3	1	8	9	2	6	1	3	4	7
	236	2	35	3	1	2	1	2	5	8	1	6	4	7	2	3	9	9	2	8	1	7	3	6	4	5	1	7	8	2	9	3	6	4	5	3	9	8	1	7	2	8	7	3	9	1	2	6	5
	237	1	70	1	2	3	2	4	1	3	6	9	4	7	5	2	8	9	8	5	1	7	2	4	3	6	2	1	9	8	7	6	1	7	4	3	8	9	6	5	2	8	9	6	2	1	3	4	7
	238	2	29	2	2	4	1	2	8	6	4	2	7	1	3	9	5	1	4	9	3	8	7	2	6	5	7	9	1	2	3	8	6	5	7	9	1	2	8	4	6	5	8	7	3	9	1	2	6
	239	1	53	1	4	5	2	3	4	8	2	6	5	1	7	3	9	9	2	8	1	7	3	6	4	5	1	9	8	2	7	3	6	5	1	4	9	8	2	7	3	8	7	1	9	2	4	3	6
	240	2	41	3	1	1	1	2	5	9	2	8	3	4	7	1	6	9	1	8	2	7	3	6	4	5	1	8	7	2	9	3	6	4	3	1	8	9	2	7	5	8	7	2	9	1	3	5	6
	241	1	68	2	2	2	2	4	1	3	5	7	8	6	2	9	4	8	9	6	2	7	1	5	3	4	2	1	9	8	7	6	1	7	4	3	8	9	6	5	2	9	8	7	2	1	3	4	6
	242	2	25	3	1	3	1	1	8	7	5	3	1	4	2	6	9	1	3	9	5	8	7	2	6	4	7	9	1	2	3	8	6	4	5	9	2	1	8	7	3	5	8	7	3	9	1	2	6
	243	1	52	1	2	4	2	3	4	6	9	2	7	5	1	8	3	9	7	2	8	1	6	3	5	4	1	3	9	7	8	6	2	8	5	4	7	9	6	3	1	8	9	3	6	1	2	4	7
	244	2	16	3	1	5	1	1	9	8	5	3	2	1	6	4	7	1	2	9	5	8	7	3	6	4	7	9	1	2	3	8	6	4	5	8	1	2	7	9	6	5	8	7	3	9	1	2	6
	245	1	79	1	2	1	2	4	1	2	3	8	6	7	4	5	9	8	9	7	1	6	2	5	3	4	2	1	8	9	7	6	1	7	5	3	8	9	6	4	2	9	8	7	3	1	2	4	6
	246	2	36	2	2	2	1	2	7	9	2	5	4	1	8	3	6	1	3	9	5	8	7	2	6	4	8	9	1	2	3	7	6	4	5	8	1	2	9	7	3	5	8	7	3	9	1	2	6
	247	1	62	1	4	3	2	4	2	1	4	6	8	5	7	3	9	8	9	7	2	6	1	5	3	4	1	2	8	9	7	6	1	7	5	3	8	9	6	4	2	9	8	7	4	1	2	3	6
	248	2	19	3	1	4	1	1	9	8	6	3	1	2	5	4	7	1	2	9	5	8	7	3	6	4	7	9	1	2	3	8	6	4	5	7	1	2	8	9	6	5	8	7	3	9	1	2	6
	249	1	44	2	2	5	2	3	5	7	3	8	1	4	9	6	2	9	6	8	1	7	2	5	3	4	1	3	9	7	8	6	2	7	5	1	8	9	6	4	3	8	9	6	7	1	2	3	5
	250	2	31	3	1	1	1	2	5	9	2	7	4	1	6	8	3	9	1	8	2	7	3	6	4	5	1	8	7	2	9	3	6	4	3	1	8	9	2	7	5	8	7	2	9	1	3	5	6
	251	1	58	2	2	2	2	3	2	1	6	8	7	4	9	5	3	9	8	5	1	4	2	7	3	6	1	3	9	8	7	5	2	7	6	1	8	9	4	5	3	8	9	6	7	2	1	3	5
	252	2	46	3	2	3	1	3	7	4	1	9	3	5	6	2	8	2	9	8	1	7	6	3	5	4	8	1	2	9	3	7	6	5	4	3	9	1	8	2	7	9	7	8	4	2	1	3	6
	253	1	74	1	4	4	2	4	3	1	2	5	6	4	8	9	7	8	9	7	3	6	1	5	2	4	1	2	8	9	7	6	1	7	6	3	8	9	5	4	2	9	8	7	4	1	2	3	5
	254	2	27	3	1	5	1	1	9	8	7	2	1	3	4	5	6	1	2	9	4	8	7	3	6	5	7	9	1	2	3	8	6	4	5	7	1	2	8	9	6	5	8	7	3	9	1	2	6
	255	1	50	2	2	1	2	2	1	3	5	7	8	6	2	9	4	8	9	7	2	6	1	5	3	4	2	1	8	9	7	6	1	7	5	3	8	9	6	4	2	9	8	7	3	1	2	4	6
	256	2	13	3	1	2	1	1	8	9	5	2	4	6	1	7	3	9	1	8	5	7	3	6	4	2	1	8	7	2	9	3	6	4	2	1	8	9	3	7	5	8	7	2	9	1	3	6	5
	257	1	75	1	2	3	2	4	1	2	3	6	7	5	9	4	8	8	9	7	1	6	2	5	3	4	2	1	8	9	7	6	1	7	6	3	8	9	5	4	2	9	8	7	4	1	2	3	5
	258	2	40	2	2	4	1	3	4	7	2	8	5	1	9	3	6	9	1	8	2	7	3	6	4	5	1	8	7	2	9	3	6	5	3	1	8	9	2	7	4	8	7	3	9	1	2	6	5
	259	1	67	1	4	5	2	4	3	1	4	5	7	2	8	9	6	8	9	7	3	6	1	5	2	4	1	2	8	9	7	6	1	7	6	3	8	9	5	4	2	9	8	7	4	1	2	3	5
	260	2	29	3	1	1	1	2	5	8	2	7	4	1	9	6	3	9	2	8	1	7	3	6	4	5	1	7	8	2	9	3	6	4	3	1	8	9	2	7	5	8	7	2	9	1	3	5	6
	261	1	55	2	2	2	2	3	1	2	4	6	8	7	3	9	5	8	9	7	2	6	1	5	3	4	2	1	8	9	7	6	1	7	6	3	8	9	5	4	2	9	8	7	4	1	2	3	6
	262	2	41	3	2	3	1	3	8	4	1	7	5	2	9	6	3	1	9	8	2	7	6	3	5	4	7	1	2	9	3	8	6	5	4	3	9	1	8	2	7	9	8	7	4	2	1	3	6
	263	1	65	1	4	4	2	4	2	1	3	4	5	6	7	8	9	8	9	7	3	6	1	5	2	4	1	2	8	9	7	6	1	7	6	3	8	9	5	4	2	9	8	7	4	1	2	3	5
	264	2	23	3	1	5	1	1	9	8	7	3	1	2	5	4	6	1	2	9	4	8	7	3	6	5	7	9	1	2	3	8	6	4	5	7	1	2	8	9	6	5	8	7	3	9	1	2	6
	265	1	48	2	2	1	2	2	1	2	4	6	8	7	3	5	9	8	9	7	2	6	1	5	3	4	2	1	8	9	7	6	1	7	6	3	8	9	5	4	2	9	8	7	4	1	2	3	6
	266	2	36	3	1	2	1	2	5	8	1	6	3	7	2	4	9	9	2	8	1	7	3	6	4	5	1	7	8	2	9	3	6	4	5	3	9	8	1	7	2	8	7	3	9	1	2	6	5
	267	1	64	1	2	3	2	4	1	2	4	5	7	6	8	3	9	8	9	7	2	6	1	5	3	4	2	1	8	9	7	6	1	7	6	3	8	9	5	4	2	9	8	7	4	1	2	3	5
	268	2	22	3	1	4	1	1	9	8	7	4	1	2	5	3	6	1	2	9	4	8	7	3	6	5	7	9	1	2	3	8	6	4	5	7	1	2	8	9	6	5	8	7	3	9	1	2	6
	269	1	46	2	2	5	2	3	3	5	7	8	1	4	6	2	9	9	7	2	8	1	6	3	4	5	1	3	9	7	8	6	2	8	6	1	7	9	5	4	3	8	9	7	6	1	2	3	5
	270	2	32	3	1	1	1	2	5	8	2	6	4	1	7	9	3	9	2	8	1	7	3	6	4	5	1	7	8	2	9	3	6	4	3	1	8	9	2	7	5	8	7	2	9	1	3	5	6
	271	1	59	1	2	2	2	3	1	2	3	5	7	6	8	4	9	8	9	7	2	6	1	5	3	4	2	1	8	9	7	6	1	7	6	3	8	9	5	4	2	9	8	7	4	1	2	3	5
	272	2	26	2	2	3	1	2	8	6	3	5	1	2	9	4	7	1	4	9	3	8	7	2	6	5	7	9	1	2	3	8	6	5	4	7	1	2	9	8	3	5	8	7	3	9	1	2	6
	273	1	71	1	4	4	2	4	2	1	3	4	5	6	7	8	9	8	9	7	3	6	1	5	2	4	1	2	8	9	7	6	1	7	6	3	8	9	5	4	2	9	8	7	4	1	2	3	5
	274	2	18	3	1	5	1	1	9	8	7	5	1	2	4	3	6	1	2	9	4	8	7	3	6	5	7	9	1	2	3	8	6	4	5	7	1	2	8	9	6	5	8	7	3	9	1	2	6
	275	1	45	2	2	1	2	2	1	2	3	5	7	6	8	4	9	8	9	7	2	6	1	5	3	4	2	1	8	9	7	6	1	7	6	3	8	9	5	4	2	9	8	7	4	1	2	3	5
	276	2	30	3	1	2	1	2	5	8	1	6	2	7	3	4	9	9	2	8	1	7	3	6	4	5	1	7	8	2	9	3	6	4	5	3	9	8	1	7	2	8	7	3	9	1	2	6	5
	277	1	56	1	2	3	2	3	1	3	4	5	7	6	8	2	9	8	9	7	2	6	1	5	3	4	2	1	8	9	7	6	1	7	6	3	8	9	5	4	2	9	8	7	4	1	2	3	5
	278	2	15	3	1	4	1	1	9	8	7	6	1	2	3	4	5	1	2	9	4	8	7	3	6	5	7	9	1	2	3	8	6	4	5	7	1	2	8	9	6	5	8	7	3	9	1	2	6
	279	1	80	1	2	5	2	4	2	1	3	4	5	6	7	8	9	8	9	7	3	6	1	5	2	4	1	2	8	9	7	6	1	7	6	3	8	9	5	4	2	9	8	7	4	1	2	3	5
	280	2	24	3	1	1	1	2	5	8	2	6	3	1	7	9	4	9	2	8	1	7	3	6	4	5	1	7	8	2	9	3	6	4	3	1	8	9	2	7	5	8	7	2	9	1	3	5	6
	281	1	52	2	2	2	2	3	1	2	4	6	8	7	3	5	9	8	9	7	2	6	1	5	3	4	2	1	8	9	7	6	1	7	6	3	8	9	5	4	2	9	8	7	4	1	2	3	5
	282	2	37	3	2	3	1	3	8	4	1	7	2	5	9	6	3	1	9	8	2	7	6	3	5	4	7	1	2	9	3	8	6	5	4	3	9	1	8	2	7	9	8	7	4	2	1	3	6
	283	1	62	1	4	4	2	4	2	1	3	4	5	6	7	8	9	8	9	7	3	6	1	5	2	4	1	2	8	9	7	6	1	7	6	3	8	9	5	4	2	9	8	7	4	1	2	3	5
	284	2	19	3	1	5	1	1	9	8	7	6	1	2	3	4	5	1	2	9	4	8	7	3	6	5	7	9	1	2	3	8	6	4	5	7	1	2	8	9	6	5	8	7	3	9	1	2	6
	285	1	43	2	2	1	2	2	1	2	3	4	6	5	8	7	9	8	9	7	2	6	1	5	3	4	2	1	8	9	7	6	1	7	6	3	8	9	5	4	2	9	8	7	4	1	2	3	5
	286	2	28	3	1	2	1	2	5	8	1	6	2	7	3	4	9	9	2	8	1	7	3	6	4	5	1	7	8	2	9	3	6	4	5	3	9	8	1	7	2	8	7	3	9	1	2	6	5
	287	1	54	1	2	3	2	3	1	3	4	5	7	6	8	2	9	8	9	7	2	6	1	5	3	4	2	1	8	9	7	6	1	7	6	3	8	9	5	4	2	9	8	7	4	1	2	3	5
	288	2	16	3	1	4	1	1	9	8	7	6	1	2	3	4	5	1	2	9	4	8	7	3	6	5	7	9	1	2	3	8	6	4	5	7	1	2	8	9	6	5	8	7	3	9	1	2	6
	289	1	78	1	2	5	2	4	2	1	3	4	5	6	7	8	9	8	9	7	3	6	1	5	2	4	1	2	8	9	7	6	1	7	6	3	8	9	5	4	2	9	8	7	4	1	2	3	5
	290	2	20	3	1	1	1	1	5	8	2	6	3	1	7	9	4	9	2	8	1	7	3	6	4	5	1	7	8	2	9	3	6	4	3	1	8	9	2	7	5	8	7	2	9	1	3	5	6
	291	1	46	2	2	2	2	2	1	2	3	4	6	5	8	7	9	8	9	7	2	6	1	5	3	4	2	1	8	9	7	6	1	7	6	3	8	9	5	4	2	9	8	7	4	1	2	3	5
	292	2	31	3	1	3	1	2	8	6	3	5	1	4	7	2	9	1	4	9	3	8	7	2	6	5	7	9	1	2	3	8	6	5	4	7	1	2	9	8	3	5	8	7	3	9	1	2	6
	293	1	57	1	2	4	2	3	3	4	6	7	1	5	8	2	9	8	9	7	3	6	1	5	2	4	1	2	8	9	7	6	1	7	6	3	8	9	5	4	2	9	8	7	4	1	2	3	5
	294	2	12	3	1	5	1	1	9	8	7	6	1	2	3	4	5	1	2	9	4	8	7	3	6	5	7	9	1	2	3	8	6	4	5	7	1	2	8	9	6	5	8	7	3	9	1	2	6
	295	1	75	1	2	1	2	4	1	2	3	4	5	6	7	8	9	8	9	7	3	6	1	5	2	4	1	2	8	9	7	6	1	7	6	3	8	9	5	4	2	9	8	7	4	1	2	3	5
	296	2	29	3	1	2	1	2	5	8	1	6	2	7	3	4	9	9	2	8	1	7	3	6	4	5	1	7	8	2	9	3	6	4	5	3	9	8	1	7	2	8	7	3	9	1	2	6	5
	297	1	51	2	2	3	2	3	1	3	4	5	7	6	8	2	9	8	9	7	2	6	1	5	3	4	2	1	8	9	7	6	1	7	6	3	8	9	5	4	2	9	8	7	4	1	2	3	5
	298	2	18	3	1	4	1	1	9	8	7	6	1	2	3	4	5	1	2	9	4	8	7	3	6	5	7	9	1	2	3	8	6	4	5	7	1	2	8	9	6	5	8	7	3	9	1	2	6
	299	1	71	1	2	5	2	4	2	1	3	4	5	6	7	8	9	8	9	7	3	6	1	5	2	4	1	2	8	9	7	6	1	7	6	3	8	9	5	4	2	9	8	7	4	1	2	3	5
	300	2	24	3	1	1	1	1	5	8	2	6	3	1	7	9	4	9	2	8	1	7	3	6	4	5	1	7	8	2	9	3	6	4	3	1	8	9	2	7	5	8	7	2	9	1	3	5	6
[truncated: 28 more columns]
